# Supplementary material for: Benchmarking methods for detecting differential states between conditions from multi-subject single-cell RNA-seq data
Source: Brief Bioinform. 2022 Jul 25;23(5):bbac286. doi: 10.1093/bib/bbac286 (PMC9487674; doi:10.1093/bib/bbac286)
Supplement: BiB-Supplementary_File-Benchmarking_27_04_2022_JS_bbac286 [file bib-supplementary_file-benchmarking_27_04_2022_js_bbac286.zip]

Archive with 1 entries (1 files):
- BiB-Supplementary_File-Benchmarking_methods_for_detecting_differential_data_27_04_2022_JS_bbac286.pdf
